# Supplementary material for: Development and Evaluation of Non-Antibiotic Growth Promoters for Food Animals
Source: Vet Sci. 2024 Dec 21;11(12):672. doi: 10.3390/vetsci11120672 (PMC11680322; doi:10.3390/vetsci11120672)
Supplement: Supplementary file 1 [file vetsci-11-00672-s001.zip]

Archive with 1 entries (1 files):
- vetsci-3304507-supplementary.pdf
